# Supplementary material for: Predicting the Toxicity of Drug Molecules with Selecting Effective Descriptors Using a Binary Ant Colony Optimization (BACO) Feature Selection Approach
Source: Molecules. 2025 Mar 31;30(7):1548. doi: 10.3390/molecules30071548 (PMC11990530; doi:10.3390/molecules30071548)
Supplement: Supplementary file 1 [file molecules-30-01548-s001.zip]

Archive with 14 entries (14 files):
- Table S1.pdf
- Table S10.pdf
- Table S11.pdf
- Table S12.pdf
- Table S13.pdf
- Table S14.pdf
- Table S2.pdf
- Table S3.pdf
- Table S4.pdf
- Table S5.pdf
- Table S6.pdf
- Table S7.pdf
- Table S8.pdf
- Table S9.pdf
